# Supplementary material for: A unique arsenic speciation profile in Elaphomyces spp. (“deer truffles”)—trimethylarsine oxide and methylarsonous acid as significant arsenic compounds
Source: Anal Bioanal Chem. 2018 Feb 12;410(9):2283–90. doi: 10.1007/s00216-018-0903-3 (PMC5849658; doi:10.1007/s00216-018-0903-3)
Supplement: Supplementary file 2 — (XLSX 12 kb) [file 216_2018_903_MOESM2_ESM.xlsx]

## Sheet: Tabelle1
Table S3 Results for the reference materials (n.c. = not certified)
	SRM 1640a			SRM 1573a			SRM 1568b
	certified [µg L-1]	measured [µg L-1]		certified [µg kg-1]	measured [µg kg-1]		certified [µg kg-1]	measured [µg kg-1]
Li	0.40034 ± 0.0092 (reference value only)	0.38 ± 0.06		n.c.	n.c.		n.c.	n.c.
B	300.7 ± 3.1	280 ± 20		33300 ± 700	29000 ± 1000		n.c.	n.c.
Na	3112 ± 31 (reference value only)	2900 ± 300		136000 ± 4000	124000 ± 6000		6740 ± 190	8400 ± 600
Mg	1050.2 ± 3.4 (reference value only)	990 ± 60		12000000 (noncertified)	10600000 ± 700000		559000 ± 10000	580000 ± 20000
Al	52.6 ± 1.8	53 ± 7		598000 ± 12000	470000 ± 20000		4210 ± 340	3900 ± 300
P	n.c.	n.c.		2160000 ± 40000	2400000 ± 300000		1530000 ± 40000	1360000 ± 20000
S	n.c.	n.c.		9600000 (noncertified)	10000000 ± 1000000		1200000 ± 10000	920000 ± 20000
K	575.3 ± 2 (reference value only)	583 ± 8		27000000 ± 500000	29000000 ± 2000000		1282000 ± 11000	1230000 ± 20000
Ca	5570 ± 16 (reference value only)	6000 ± 300		50500000 ± 900000	52000000 ± 4000000		118400 ± 3100	116000 ± 6000
V	14.93 ± 0.21	15.1 ± 0.9		835 ± 10	730 ± 50		n.c.	n.c.
Cr	40.22 ± 0.28	39 ± 2		1990 ± 60	1850 ± 80		n.c.	n.c.
Mn	40.07 ± 0.35	41 ± 2		246000 ± 8000	250000 ± 30000		19200 ± 1800	19100 ± 100
Fe	36.5 ± 1.7	40 ± 3		368000 ± 7000	350000 ± 20000		7420 ± 440	7400 ± 300
Co	20.08 ± 0.24	19 ± 2		570 ± 20	490 ± 20		17.7 ± 0.5 (reference value only)	17 ± 1
Ni	25.12 ± 0.12	24 ± 1		1590 ± 70	1420 ± 40		n.c.	n.c.
Cu	85.07 ± 0.48	82 ± 6		4700 ± 140	4000 ± 100		2350 ± 160	2300 ± 100
Zn	55.2 ± 0.32	53 ± 4		30900 ± 700	31000 ± 2000		19420 ± 260	19100 ± 700
As	8.01 ± 0.067	7.7 ± 0.5 (speciation analysis: 8.0 ± 0.2)		112 ± 4	120 ± 10		285 ± 14	295 ± 10
Se	19.97 ± 0.16	19.1 ± 0.6		54 ± 3	72 ± 7 (interference of doubly charged Sm)		365 ± 29	360 ± 30
Rb	1.188 ± 0.011 (reference value only)	1.3 ± 0.1		14890 ± 270	15000 ± 1000		6198 ± 26	6300 ± 500
Sr	125.03 ± 0.86	118 ± 7		85000 (noncertified)	90000 ± 6000		n.c.	n.c.
Mo	45.24 ± 0.59	42 ± 4		460 (noncertified)	400 ± 30		1451 ± 48	1400 ± 200
Ag	8.017 ± 0.042	7 ± 1		17 (noncertified)	15 ± 2		n.c.	n.c.
Cd	3.961 ± 0.072	3.8 ± 0.3		1520 ± 40	1490 ± 60		22.4 ± 1.3	24 ± 1
Sn	n.c.	n.c.		n.c.	n.c.		5 ± 1 (reference value only)	4.6 ± 0.7
Sb	5.064 ± 0.045	4.87 ± 0.1		63 ± 6	46 ± 3		n.c.	n.c.
Cs	n.c.	n.c.		53 (noncertified)	48 ± 4		n.c.	n.c.
Ba	150.6 ± 0.74	139 ± 4		63000 (noncertified)	57000 ± 3000		n.c.	n.c.
Gd	n.c.	n.c.		170 (noncertified)	160 ± 80		n.c.	n.c.
Hg	n.c.	n.c.		34 ± 4	31 ± 4		5.91 ± 0.36	10 ± 10
Tl	1.606 ± 0.015	1.5 ± 0.2		n.c.	n.c.		n.c.	n.c.
Pb	12.005 ± 0.04	11.2 ± 0.7		n.c.	n.c.		8 ± 3 (reference value only)	7.8 ± 0.2
U	25.15 ± 0.26	23 ± 1		35 (noncertified)	30 ± 6		n.c.	n.c.
