# Supplementary material for: A unique arsenic speciation profile in Elaphomyces spp. (“deer truffles”)—trimethylarsine oxide and methylarsonous acid as significant arsenic compounds
Source: Anal Bioanal Chem. 2018 Feb 12;410(9):2283–90. doi: 10.1007/s00216-018-0903-3 (PMC5849658; doi:10.1007/s00216-018-0903-3)
Supplement: Supplementary file 3 — (XLSX 13 kb) [file 216_2018_903_MOESM3_ESM.xlsx]

## Sheet: Tabelle1
Table S4 Concentrations of all measured elements in mg kg-1 dm for each investigated sample
Sample ID	ASP-44	ASP-55	ASP-57	ASP-84	ASP-56	ASP-58	ASP-59	ASP-85a	ASP-85b
Species	E. granulatus	E. granulatus	E. granulatus	E. granulatus	E. muricatus	E. muricatus	E. asperulus	E. asperulus	E. asperulus
State when analyzed	Dried	Dried	Dried	Fresh	Dried	Dried	Dried	Fresh	Fresh
Li	0.019 ± 0.005	0.056 ± 0.002	0.082 ± 0.001	0.078 ± 0.005	0.021 ± 0.003	0.0454 ± 0.0009	0.01 ± 0.001	0.019 ± 0.001	0.048 ± 0.004
B	23.3 ± 0.7	4.5 ± 0.8	19.5 ± 1	6.7 ± 0.4	78 ± 6	20.1 ± 0.9	1.04 ± 0.07	0.53 ± 0.01	0.813 ± 0.008
Na	3600 ± 200	4100 ± 400	3200 ± 100	3600 ± 200	2800 ± 200	4700 ± 300	310 ± 20	37 ± 2	60 ± 20
Mg	1330 ± 70	1200 ± 100	1570 ± 40	2800 ± 200	1400 ± 100	1450 ± 80	2500 ± 200	2600 ± 100	2400 ± 100
Al	88 ± 2	210 ± 20	130 ± 8	114 ± 7	30 ± 3	43 ± 3	41 ± 3	130 ± 10	140 ± 8
P	1590 ± 40	1800 ± 200	3100 ± 200	4100 ± 200	3500 ± 400	1200 ± 200	643.1 ± 0.9	320 ± 20	310 ± 20
S	4500 ± 200	4800 ± 500	5000 ± 200	4500 ± 300	4800 ± 500	5000 ± 500	4400 ± 300	3200 ± 200	3600 ± 200
K	8200 ± 100	15000 ± 2000	24800 ± 700	16100 ± 900	16000 ± 1000	3900 ± 300	2500 ± 200	1380 ± 70	950 ± 60
Ca	136 ± 4	72 ± 10	89 ± 3	350 ± 30	24 ± 1	40 ± 2	35 ± 6	90 ± 20	122 ± 2
V	0.61 ± 0.03	0.87 ± 0.07	1 ± 0.06	1.2 ± 0.1	0.58 ± 0.07	0.63 ± 0.03	0.19 ± 0.03	0.55 ± 0.05	0.72 ± 0.02
Cr	0.33 ± 0.02	0.4 ± 0.2	0.228 ± 0.004	130 ± 10	0.19 ± 0.06	0.224 ± 0.007	0.22 ± 0.05	1.3 ± 0.9	3 ± 2
Mn	4.04 ± 0.07	1.99 ± 0.05	4 ± 0.1	26 ± 2	2.8 ± 0.04	2.8 ± 0.1	4.9 ± 0.1	12 ± 1	14.6 ± 0.8
Fe	57 ± 4	86 ± 4	36 ± 1	890 ± 80	45 ± 2	34 ± 1	28.9 ± 0.4	45 ± 6	70 ± 10
Co	0.52 ± 0.01	0.24 ± 0.01	0.067 ± 0.001	0.47 ± 0.03	0.46 ± 0.01	0.136 ± 0.0007	0.94 ± 0.03	0.78 ± 0.05	0.9 ± 0.1
Ni	0.77 ± 0.01	1.2 ± 0.3	2.4 ± 0.4	4.2 ± 0.4	1.12 ± 0.03	0.717 ± 0.01	2.1 ± 0.2	1.6 ± 0.4	2.4 ± 0.2
Cu	75 ± 2	96 ± 9	142 ± 6	104 ± 7	72 ± 5	117 ± 4	180 ± 9	190 ± 10	250 ± 10
Zn	140 ± 1	220 ± 10	170 ± 3	159 ± 9	181 ± 8	179 ± 7	201 ± 7	167 ± 7	210 ± 10
As	151 ± 8	400 ± 30	660 ± 30	120 ± 7	180 ± 30	280 ± 10	12 ± 1	18 ± 1	42 ± 1
Se	0.9 ± 0.2	0.57 ± 0.05	1.48 ± 0.08	0.97 ± 0.05	0.86 ± 0.06	0.88 ± 0.07	0.47 ± 0.05	0.47 ± 0.03	0.65 ± 0.03
Rb	611 ± 8	340 ± 20	820 ± 50	177 ± 9	580 ± 30	510 ± 30	108 ± 4	19 ± 1	13.9 ± 0.8
Sr	0.79 ± 0.01	0.43 ± 0.02	0.55 ± 0.03	1.7 ± 0.1	0.16 ± 0.01	0.23 ± 0.01	0.063 ± 0.01	0.44 ± 0.03	1.1 ± 0.05
Mo	0.04 ± 0.04	0.08 ± 0.02	0.085 ± 0.005	3.7 ± 0.3	0.039 ± 0.006	0.035 ± 0.005	0.053 ± 0.003	0.2 ± 0.02	0.4 ± 0.1
Ag	10.06 ± 0.09	2 ± 0.02	39 ± 2	0.29 ± 0.01	3.23 ± 0.09	13 ± 0.6	11.1 ± 0.3	47 ± 3	77 ± 2
Cd	0.103 ± 0.009	0.097 ± 0.001	0.42 ± 0.02	0.142 ± 0.004	0.079 ± 0.001	0.114 ± 0.003	0.01 ± 0.001	0.0191 ± 0.0008	0.025 ± 0.001
Sn	< 0.001	0.037 ± 0.002	0.0313 ± 0.0005	0.074 ± 0.004	0.014 ± 0.003	0.0145 ± 0.0009	0.0067 ± 0.0007	0.03 ± 0.03	0.024 ± 0.003
Sb	0.067 ± 0.01	0.409 ± 0.003	0.49 ± 0.02	0.046 ± 0.003	0.07 ± 0.002	0.093 ± 0.001	0.015 ± 0.001	0.043 ± 0.003	0.05 ± 0.003
Te	0.02 ± 0.01	0.01 ± 0.0008	0.0239 ± 0.001	< 0.001	0.0165 ± 0.0007	0.0146 ± 0.0005	0.0058 ± 0.0001	0.0026 ± 0.0004	0.0016 ± 0.0004
Cs	42.3 ± 0.8	73 ± 3	104 ± 1	14.6 ± 0.5	21.5 ± 0.7	51.5 ± 0.6	10.5 ± 0.2	3.5 ± 0.2	3.3 ± 0.1
Ba	1.58 ± 0.05	1.79 ± 0.08	1.38 ± 0.03	3.4 ± 0.4	0.64 ± 0.01	0.619 ± 0.006	0.32 ± 0.01	0.86 ± 0.04	1.7 ± 0.1
Gd	0.0231 ± 0.001	0.021 ± 0.005	0.0142 ± 0.0002	< 0.001	0.0058 ± 0.0002	0.0055 ± 0.0003	0.0041 ± 0.0002	< 0.001	< 0.001
Hg	0.16 ± 0.09	0.273 ± 0.004	0.287 ± 0.007	< 0.01	0.37 ± 0.02	0.36 ± 0.02	0.039 ± 0.002	< 0.01	< 0.01
Tl	< 0.001	0.0073 ± 0.0006	0.00299 ± 0.00006	< 0.001	0.0038 ± 0.0003	0.00235 ± 0.00009	0.0039 ± 0.0002	< 0.001	< 0.001
Pb	0.49 ± 0.05	2.1 ± 0.2	2.7 ± 0.1	0.008 ± 0.001	0.4 ± 0.03	0.62 ± 0.04	0.15 ± 0.006	0.0032 ± 0.0007	0.0061 ± 0.0009
Bi	< 0.001	0.0057 ± 0.0002	< 0.001	< 0.001	< 0.001	0.008 ± 0.01	< 0.001	< 0.001	< 0.001
U	0.013 ± 0.0004	0.012 ± 0.002	1.163 ± 0.005	0.0068 ± 0.0006	0.0065 ± 0.0001	0.009 ± 0.0003	0.0013 ± 0.00005	0.0126 ± 0.0005	0.0169 ± 0.0006
